# Supplementary material for: Identification and validation of targets of swertiamarin on idiopathic pulmonary fibrosis through bioinformatics and molecular docking-based approach
Source: BMC Complement Med Ther. 2023 Oct 5;23:352. doi: 10.1186/s12906-023-04171-w (PMC10557187; doi:10.1186/s12906-023-04171-w)
Supplement: Supplementary file 2 — Supplementary Material 2 [file 12906_2023_4171_MOESM2_ESM.xlsx]

## Sheet: genes_down
ADGRE5
ADRB2
AGER
ARHGAP31
AUTS2
B3GALNT1
CADM1
CCDC85C
COTL1
CTGF
DHCR24
ETV5
GADD45B
HBEGF
KLF2
MT1E
MT1M
NRGN
P3H2
PITPNC1
PRKCQ
SEMA5A
SLC19A1
SPIN4
STXBP6
TNFRSF12A
PPlC
